# Supplementary material for: Bromodomain-containing protein BRPF1 is a therapeutic target for liver cancer
Source: Commun Biol. 2021 Jul 20;4:888. doi: 10.1038/s42003-021-02405-6 (PMC8292510; doi:10.1038/s42003-021-02405-6)
Supplement: Supplementary file 3 — Supplementary Data 1 [file 42003_2021_2405_MOESM3_ESM.xlsx]

## Sheet: Fig.1B
Bromodomain-containing protein	log adjusted p-value	fold change
BRPF1	-5.23746	2.17514
BRPF3	-5.18244	3.74948
TRIM24	-4.17352	3.34794
BRD3	-4.09064	2.45114
SMARCA4	-3.85594	2.55877
KIAA2026	-3.64184	1.8075
BPTF	-3.21352	2.06887
EP300	-3.183	2.10432
ASH1L	-3.10781	2.67937
BRD9	-2.65084	1.73007
BRD7	-2.44423	1.86152
BAZ1B	-2.31286	2.00989
BRWD3	-1.67448	1.98596
BRD2	-1.62113	1.60296
TAF1L	-1.60678	2.90367
BRD8	-1.57868	2.02306
BAZ2A	-1.54067	1.58704
ATAD2	-1.43203	8.05109
MLL	-1.38614	1.67122
CREBBP	-1.03405	1.51664
TRIM28	-1.02866	1.96995
TAF1	-1.01309	1.55047
TRIM33	-0.97859	1.61491
PHIP	-0.78156	2.13774
BRD4	-0.64274	1.58442
CECR2	-0.5098	2.1727
ATAD2B	-0.50625	1.50416
BRD1	-0.18614	1.28168
PBRM1	-0.09459	1.52019
ZMYND8	0.08367	2.07732
BRWD1	0.086341	1.31544
BAZ1A	0.170032	1.36086
ZMYND11	0.177939	1.24461
KAT2A	0.45253	1.27348
SP110	0.49945	1.28536
TRIM66	0.805625	1.22682
BRDT	1.16196	5.25415
SMARCA2	1.26481	0.911976
SP140L	1.41135	1.07407
KAT2B	1.44708	1.06595
BAZ2B	1.5544	0.971885
SP100	1.61976	0.997065
SP140	1.6259	1.00801

## Sheet: Fig.1C
BRPF1 expression (FPKM) in HKU clinical samples
NT	HCC
2.07929	3.89816
1.11679	4.02637
1.63992	4.50513
1.97714	4.97846
1.38862	3.18282
1.59943	2.52713
2.02252	2.54254
1.64599	2.21745
1.36419	3.60037
1.08635	2.09003
1.4528	2.98676
1.26223	3.52271
1.24045	3.27336
1.64491	3.35508
1.55154	3.26767
1.09299	2.58865

## Sheet: Fig. 2B
BRPF1B expression (FPKM) in HKU HCC clinical samples
NT	HCC
2.09204	2.35325
1.18368	1.4982
1.0239	2.54995
1.12374	2.88546
1.20368	2.41972
0.871044	2.59289
1.2674	3.11054
1.8154	3.28492
1.29166	1.89303
0.396731	2.18989
1.09356	1.27984
1.09114	1.28071
1.64966	1.9873
0.894874	2.65211
0.000869501	3.02402
1.37262	2.80838
BRPF1A expression (FPKM) in HKU HCC clinical samples
NT	HCC
8.34e-05	0.488333
0.441425	0.645178
0.226133	0.740969
3.75e-05	0.195891
0.00589672	0.957285
0.697045	0.689549
0.378218	0.812415
0.195096	0.90052
0.317015	0.000138947
0.706474	0.407878
0.000658309	0.00077595
0.000171851	1.07821
9.69e-05	0.235708
0.375233	0.000216292
1.39753	0.169577
4.82e-05	0.332739

## Sheet: Fig. 3C
Gene expression upon siSP1 treatment
	siNTC				siSP1#1				siSP1#2
SP1	1.14948	0.941064	0.919877	1.00496	0.108258	0.105582	0.098952	0.096755	0.657552	0.421037	0.339359	0.44129
BRPF1	0.965339	0.994537	1.05868	0.983868	0.590782	0.561057	0.568714	0.58743	0.713251	0.694799	0.664261	0.661401
CASC1	0.998692	1.04805	0.876449	1.09008	0.93779	0.914869	0.655444	0.947814	0.978951	0.851398	0.993828	0.826701

## Sheet: Fig. 3D
Luciferase reporter assay
	siNTC			siSP1#1			siSP1#2
Vector	0.503922	0.509463	0.512342	0.378099	0.301253	0.284162	0.26021	0.25844	0.239742	0.00295081
BRPF1 promoter	23.5234	24.2352	22.7722	16.7569	14.2343	13.4355	17.9153	16.4324	15.0931	0.00131798
Mutated promoter	20.424	23.3751	20.1349	19.8982	23.7867	22.8536	16.3724	19.0227	20.4417	0.608364

## Sheet: Fig. 3E
Luciferase reporter assay
	Mock			10nM mit-A
Vector	1.47906	1.48394	1.19528	1.12327	1.31895	1.49897
BRPF1 promoter	60.0471	59.5677	59.6576	45.8471	46.8678	44.869
Mutated promoter	55.5548	57.7688	58.5248	52.3314	51.7185	55.5249

## Sheet: Fig. 3F
Gene expression upon mithramycin-A treatment
	Mock				Mithramycin-A
BRPF1		1.06823	0.992652	0.943055	0.783662	0.815779	0.798488
CASC1	1.05792	0.986777	0.908103	1.05486	1.10323	1.05967	1.08814	1.11097

## Sheet: Fig. 4A
Subcutaneous injection model
Tumor volume (length x width2)
Time (day)	sgNTC										sgBRPF1
1	0.075567	0.073124	0.175905	0.064008	0.076326	0.121421	0.101573	0.11755	0.099704		0	0.081281	0.079595	0.090049	0.085521	0.120207	0.099231	0.101223	0.125818
3	0.089334	0.102424	0.220442	0.140239	0.103194	0.123837	0.169648	0.110164	0.144899		0.077632	0.083426	0.122775	0.111684	0.116358	0.091225	0.1072	0.136272	0.171406
5	0.140571	0.174692	0.203792	0.123748	0.164643	0.139158	0.144655	0.133324	0.141594		0.076906	0.14261	0.112435	0.080302	0.130338	0.097787	0.143943	0.191197	0.134432
8	0.206481	0.225074	0.436607	0.261513	0.260393	0.350082	0.294018	0.305379	0.466933		0.171796	0.119928	0.177568	0.138	0.231376	0.203556	0.248258	0.271774	0.296192
10	0.23618	0.42024	0.435567	0.269598	0.242044	0.328971	0.362976	0.345301	0.487071		0.1372	0.216152	0.133171	0.170394	0.175245	0.223205	0.516642	0.296608	0.310976
12	0.30488	0.438364	0.630895	0.550553	0.40234	0.428975	0.605324	0.44558	0.593048		0.209636	0.231327	0.181832	0.175106	0.21916	0.345789	0.504338	0.376274	0.393638
15	0.528563	0.533743	0.930746	0.549188	0.586112	0.609958	0.849965	0.604219	1.09807		0.286013	0.335464	0.40378	0.363109	0.621521	0.440731	0.654272	0.498024	0.593632
17	0.745711	0.988265	1.28304	0.85495	0.732373	0.830123	1.08069	1.09546	1.43849		0.497808	0.454909	0.488666	0.355487	0.745711	0.38432	1.28304	0.85495	0.732373
19	0.99009	1.48234	1.20909	0.990902	0.82019	1.209	1.00981	1.80909	1.448		0.50909	0.498047	0.5009	0.50901	0.7589	0.4989	1.20909	0.92123	0.9233
22	1.20909	1.4928	1.109	1.00901	0.87808	1.4089	0.9908	2.309	1.5091		0.520909	0.662238	0.530909	0.69093	0.77443	0.590934	1.1028	0.98434	1.02389
24	1.48003	1.56001	1.01002	1.06761	0.926448	1.65411	0.983195	3.12881	1.59075		0.55	0.748098	0.598127	0.820321	0.801717	0.620647	1.01035	1.08966	1.14642
Tumor weight (g)
sgNTC	sgBRPF1
0.5597	0.3056
0.7651	0.2754
0.3923	0.4712
0.9215	0.5308
0.6256	0.546
0.5706	0.1555
0.8168	0.0825
0.6492	0.3121
0.6047	0.412

## Sheet: Fig. 4B
Orthotopic xenograft model
Luciferase signal (log) - mice
sgNTC	sgBRPF1
9.999	8.76463
9.7007	6.25213
9.49415	7.36286
9.01828	5.49886
9.05077	5.93566
8.16997	4.98023
Luciferase signal (log) - lungs
sgNTC	sgBRPF1
4.29601	4.74858
3.97548	4.1452
5.7767	3.78183
5.96185	3.98091
5.85818	3.7336
4.81604	3.2388

## Sheet: Fig. 5B
Colony Formation (colony number)
	Mock			10μM GSK5959
MHCC97L	66	78	69	15	12	10
Huh-7	113	128	114	36	44	39
Hep3B	98	108	100	21	30	29

[truncated: 42 more sheets: Fig. 5C, Fig. 5D, Fig. 5F, Fig. 6A, Fig. 6B, Fig. 6C, Fig. 6D, Fig. 6E, Fig. 7D, Fig. 7E, Fig. 8A, Fig. 8B, Fig. 8C, Fig. 8D, Fig. 8E, Fig. 8F, Fig. 9A, Fig. 9D, Fig. 9E, Fig. 9F …]
